# Supplementary material for: What Is a Group? Young Children’s Perceptions of Different Types of Groups and Group Entitativity
Source: PLoS One. 2016 Mar 24;11(3):e0152001. doi: 10.1371/journal.pone.0152001 (PMC4807042; doi:10.1371/journal.pone.0152001)
Supplement: S1 Data — (XLSX) [file pone.0152001.s001.xlsx]

## Sheet: Data
Participant number	Age in years	Gender	Counterbalancing: "Best example of a group"	Counterbalancing: Order of pictures	Counterbalancing: Order of questions	Choice: What is a group	Choice: What is a group; Coding	Choice: Best example of a group	Entitativity Trial 1: 1st Choice	Entitativity Trial 1: 2nd Choice	Entitativity Trial 1: 3rd Choice	Entitativity Trial 1: 4th Choice	Choice: Liking	Choice: Joint goals	Choice: Similarity	Choice: Low permeability	Choice: Interdependence	Choice: Familiarity	Choice: Helping	Choice: No continuance	Choice: Common knowledge	Choice: Sharing	Choice: Loyalty	Choice: Shared preferences	Entitativity Trial 2: 1st Choice	Entitativity Trial 2: 2nd Choice	Entitativity Trial 2: 3rd Choice	Entitativity Trial 2: 4th Choice
1	5	female	12	1234	CB 1	"A kindergarten group"	kindergarten	work together	Friends	People building a house			People building a house	Friends	People who look alike	People at the tram stop	People building a house	Friends	People building a house	People at the tram stop	People who look alike	Friends	People building a house	People who look alike	Friends	People building a house
2	5	male	21	2143	CB 6	"Where there are a lot of children; trees, houses."	collection of children	work together	People who look alike	Friends	People building a house		Friends	Friends	People who look alike	People at the tram stop	People building a house	Friends	People building a house	People at the tram stop	People building a house	Friends	People building a house	People who look alike	People who look alike	Friends	People building a house
3	6	male	12	3412	CB 8	"Where a lot of children are", then names groups from his kindergarten	collection of children	work together	People who look alike				Friends	People who look alike	People who look alike	People building a house	People building a house	People who look alike	People building a house	People at the tram stop	Friends	Friends	People building a house	People building a house	People who look alike
4	5	female	21	4321	CB2	"Many children, one teaches", then names groups from her kindergarten	collection of children	work together	People who look alike	People building a house	Friends		People building a house	People building a house	People who look alike	People at the tram stop	People building a house	People building a house	People building a house	Friends	Friends	Friends	Friends	People building a house	People who look alike	People at the tram stop	People building a house	Friends
5	6	female	21	1423	CB 10	"In the kindergarten"	kindergarten	work together	People building a house	Friends	People at the tram stop	People who look alike	People building a house	Friends	People who look alike	People building a house	People at the tram stop	People building a house	Friends	People at the tram stop	People at the tram stop	Friends	People building a house	People who look alike	People building a house	Friends	People at the tram stop	People who look alike
6	6	female	12	2314	CB 3	"People, who belong together, if one doesn't know where one is, then there is a group T-shirt"; "another Kindergarten"	collection of people	work together	People who look alike	People building a house	Friends		People who look alike	People who look alike	People at the tram stop	People at the tram stop	People building a house	Friends	People building a house	People at the tram stop	People who look alike	Friends	People building a house	People who look alike	People who look alike	People building a house	Friends
7	5	female	21	3241	CB 7	"Children who are always together; with a teacher; from next door"	collection of children	work together	People building a house	Friends	People who look alike		People who look alike	People building a house	People who look alike	People building a house	People building a house	People who look alike	Friends	People at the tram stop	People who look alike	Friends	People building a house	People who look alike	People building a house	Friends	People who look alike
8	5	female	12	4132	CB 4	"Always 1 teacher, many children; school groups, often outside in the garden"	collection of children	work together	People building a house	People who look alike			Friends	People building a house	People who look alike	People who look alike	Friends	Friends	People building a house	People at the tram stop	People who look alike	Friends	People who look alike	People who look alike	People building a house	People who look alike
9	5	female	12	1342	CB 5	"Kindergarten"	kindergarten	are similar	People who look alike	People building a house	People at the tram stop	Friends	People building a house	Friends	People at the tram stop	People building a house	People building a house	People building a house	People who look alike	People who look alike	People who look alike	Friends	People who look alike	People at the tram stop	People who look alike	Friends	People at the tram stop	People building a house
10	6	male	21	2431	CB 12	"Where there are a lot of children and teacher(s)", then names groups from his kindergarten	collection of children	work together	People building a house	Friends	People who look alike		People who look alike	People building a house	People who look alike	People at the tram stop	People building a house	Friends	People building a house	People at the tram stop	Friends	Friends	Friends	People who look alike	People building a house	People who look alike	Friends
11	5	male	12	3124	CB 9	Names groups from his kindergarten	kindergarten	work together	People who look alike	Friends	People building a house		Friends	People who look alike	People who look alike	People building a house	Friends	People building a house	People building a house	People at the tram stop	People who look alike	People who look alike	Friends	People who look alike	Friends	People building a house	People who look alike
12	6	male	21	4213	CB 11	"Babies, school children, little babies"	collection of children	work together	People who look alike	Friends	People building a house		People building a house	People who look alike	People at the tram stop	People at the tram stop	People building a house	People who look alike	People building a house	People at the tram stop	People who look alike	People building a house	People who look alike	Friends	Friends	People who look alike	People building a house	People at the tram stop
13	6	male	21	3241	CB 1	Names one group from his kindergarten	kindergarten	work together	Friends	People who look alike	People building a house		Friends	People building a house	People who look alike	People at the tram stop	Friends	People who look alike	People building a house	People at the tram stop	People who look alike	People building a house	Friends	People who look alike	Friends	People building a house	People who look alike
14	6	female	12	4132	CB 6	"A kindergarten, many children"	collection of children	are similar	People who look alike	People building a house	Friends		Friends	People building a house	People who look alike	People who look alike	People who look alike	People who look alike	People building a house	People at the tram stop	People building a house	Friends	People who look alike	Friends	People who look alike	People building a house	Friends
15	6	female	21	1423	CB 8	Names groups from his kindergarten	kindergarten	work together	People who look alike	People building a house	People at the tram stop	Friends	People at the tram stop	Friends	People who look alike	People who look alike	People building a house	People at the tram stop	Friends	Friends	People who look alike	People at the tram stop	People at the tram stop	People building a house	People at the tram stop	Friends	People who look alike
16	5	female	12	2314	CB 2	"A kindergarten"	kindergarten	work together	People who look alike				People at the tram stop	People at the tram stop	People at the tram stop	People who look alike	Friends	People building a house	People building a house	People building a house		People at the tram stop	People who look alike	People building a house	People at the tram stop	People building a house	Friends
17	6	male	12	3124	CB 10	"One learns things there, does crafts, learns words", then names groups from his kindergarten	kindergarten	work together	People building a house	People who look alike	Friends		People building a house	Friends	People building a house	People at the tram stop	People who look alike	People building a house	People building a house	People who look alike	Friends	People at the tram stop	People building a house	People who look alike	People who look alike	People building a house	Friends
18	5	male	12	1342	CB 7	Names groups from his kindergarten, "many other children"	collection of children	work together	Friends	People who look alike			Friends	People building a house	People at the tram stop	People at the tram stop	People building a house	Friends	Friends	People at the tram stop	Friends	Friends	Friends	Friends	People who look alike	People building a house	Friends
19	6	female	21	2431	CB 4	"Children in a kindergarten, children in front of the school", then names groups from hin kindergarten	collection of children	work together	Friends	People at the tram stop	People building a house		Friends	Friends	People who look alike	People at the tram stop	Friends	Friends	People building a house	People at the tram stop	Friends	People who look alike	Friends	People who look alike	Friends	People building a house	People who look alike
20	6	male	12	3412	CB 5	"Where children play, in houses, in the garden"	collection of children	work together	People who look alike	Friends	People building a house		People building a house	Friends	People who look alike	People at the tram stop	People building a house	People who look alike	People building a house	People at the tram stop	People who look alike	Friends	People who look alike	People building a house	People building a house	Friends	People who look alike
21	6	male	21	4321	CB 12	"Children that are together, they do things together, something nice, building, crafts, paint…", then names groups from his kindergarten	collection of children	work together	People who look alike	Friends	People building a house		Friends	People who look alike	People who look alike	People who look alike	People building a house	Friends	People who look alike	People at the tram stop	Friends	People building a house	Friends	People building a house	People who look alike	Friends	People building a house
22	5	male	12	1234	CB 9	"Many children", then names groups from his kindergarten	collection of children	work together	Friends	People building a house	People who look alike		Friends	People who look alike	People who look alike	People building a house	People building a house	People building a house	Friends	People at the tram stop	People who look alike	Friends	Friends	People building a house	People who look alike	People building a house	Friends
23	6	female	21	2143	CB 11	"If something is together, children or fluffy toys", then names groups from her kindergarten	collection of children	are similar	People who look alike	Friends	People building a house	People at the tram stop	Friends	Friends	People who look alike	Friends	Friends	People who look alike	People building a house	People at the tram stop	People who look alike	Friends	Friends	People who look alike	People who look alike	Friends	People building a house	People at the tram stop
24	5	male	21	4213	CB 3	"Where one can play, or saw"	other	are similar	People who look alike	Friends	People building a house	People at the tram stop	Friends	People building a house	People building a house	Friends	People building a house	People who look alike	People at the tram stop	People who look alike	People at the tram stop	Friends	Friends	People building a house	People who look alike	People building a house	People at the tram stop	Friends
25	6	female	12	3124	CB 10	"A kindergarten; a school"	kindergarten	work together	People at the tram stop	People building a house	Friends		People building a house	People building a house	People at the tram stop	People building a house	People who look alike	People who look alike	People building a house	People at the tram stop	People at the tram stop	Friends	Friends	People building a house	People who look alike	People at the tram stop
26	6	female	21	3241	CB 1	"A group room with many children and teachers, group games, play room"	collection of children	work together	People who look alike	Friends	People building a house		People who look alike	Friends	People who look alike	People at the tram stop	Friends	Friends	Friends	Friends	Friends	Friends	Friends	Friends	Friends	People building a house	People who look alike
27	6	female	21	4231	CB 11	"A group room, where there are children, one does crafts there and paints; smaller groups with fewer children"	collection of children	work together	People building a house	People at the tram stop	Friends		Friends	Friends	People who look alike	People at the tram stop	People building a house	People who look alike	People building a house	People who look alike	People building a house	Friends	People building a house	People who look alike	Friends	People at the tram stop	People building a house
28	6	male	12	4132	CB 6	"Many children, many adults; toys, going for a drink or eat", then names groups from his kindergarten.	collection of people	work together	People who look alike	People building a house	Friends		Friends	Friends	People who look alike	People who look alike	People who look alike	People who look alike	Friends	People at the tram stop	People who look alike	People building a house	People who look alike	People who look alike	People who look alike	People building a house	Friends
29	6	male	21	1423	CB 8	"That one is together, that one goes somewhere together, sticks together"	collection of people	work together	People who look alike				People who look alike	People building a house	People who look alike	People who look alike	People building a house	Friends	Friends	Friends	People who look alike	Friends	Friends	People building a house	People who look alike
30	5	female	21	4213	CB 3	"Where there are a lot of children, in a school"	collection of children	work together	People at the tram stop	People building a house	Friends		People who look alike	People building a house	People at the tram stop	People building a house	Friends	Friends	People building a house	People at the tram stop	People who look alike	Friends	Friends	People who look alike	People building a house	People who look alike	Friends
31	5	female	12	1342	CB 7	"A room", then names groups from her kindergarten	kindergarten	work together	Friends	People who look alike	People at the tram stop	People building a house	People at the tram stop	People who look alike		People building a house	People at the tram stop		People building a house	Friends		People building a house	People building a house		Friends	People who look alike	People at the tram stop	People building a house
32	5	female	12	3412	CB 5	Names groups from her kindergarten	kindergarten	are similar	Friends	People who look alike			People at the tram stop	People who look alike	People at the tram stop	People at the tram stop	People building a house	Friends	People building a house	People at the tram stop	People who look alike	People who look alike	Friends	People who look alike	People who look alike	Friends
33	5	male	12	2314	CB 2	"There are children going there, the teacher says where, they stay there or change groups", then names groups from his kindergarten	collection of children	work together	Friends				People building a house	People at the tram stop	Friends	People at the tram stop	People building a house	Friends	People building a house	People at the tram stop	People who look alike	People who look alike	People building a house	People who look alike	Friends	People who look alike
34	5	male	21	2431	CB 4	"Made up of many people"	collection of people	are similar	Friends	People who look alike	People building a house		People building a house	People building a house	People building a house	People at the tram stop	People who look alike	People who look alike	People building a house	People at the tram stop	People who look alike	Friends	Friends	People who look alike	Friends	People who look alike	People building a house
35	5	male	21	2143	CB 11	"With teacher(s) and children"	collection of children	work together	People who look alike	Friends	People building a house		People who look alike	People who look alike	People who look alike		People who look alike	People who look alike	People who look alike	People at the tram stop		People who look alike	People who look alike		People who look alike	Friends	People building a house
36	5	male	12	1234	CB 1	"Where we have to get dressed"	other	are similar	People who look alike	People at the tram stop	Friends		People building a house	People building a house	People building a house	People building a house	People who look alike	Friends	People at the tram stop	People who look alike	People who look alike	Friends	Friends	People who look alike	Friends	People building a house
37	5	male	21	4321	CB 2	"A kindergarten, next to us"	kindergarten	work together	People at the tram stop	Friends	People who look alike	People building a house	People at the tram stop	Friends	People at the tram stop	People building a house	People who look alike	People who look alike	People building a house	People who look alike	Friends	Friends	People at the tram stop	People building a house	People at the tram stop	People building a house	Friends	People who look alike
38	6	male	21	1423	CB 10	Names groups from his kindergarten	kindergarten	work together	People building a house	People who look alike			Friends	People building a house	People who look alike	People at the tram stop	People who look alike	People who look alike	People building a house	People at the tram stop	People at the tram stop	Friends	People who look alike	People building a house	People who look alike	People building a house	Friends
39	6	male	12	2314	CB 3	Names groups from his kindergarten	kindergarten	are similar	People at the tram stop	Friends	People building a house	People who look alike	Friends	People building a house	People building a house	Friends	People building a house	People at the tram stop	People building a house	People building a house	People who look alike	People who look alike	People building a house	People who look alike	People who look alike	People at the tram stop	Friends	People building a house
40	6	female	12	1234	CB 9	"That where there are a lot of children, if parents work"	collection of children	work together	Friends	People who look alike	People building a house		People who look alike	People who look alike	People who look alike	Friends	Friends	People who look alike	Friends	People at the tram stop	People who look alike	Friends	People who look alike		Friends	People who look alike	People building a house
41	6	male	21	3241	CB 7	"Groups are where there is a kindergarten", then names groups from his kindergarten	kindergarten	work together	People who look alike	People building a house			Friends	Friends	People who look alike	Friends	People building a house	People who look alike	People building a house	People who look alike	People at the tram stop	People building a house	Friends	People building a house	People who look alike	People building a house	Friends
42	5	male	12	4132	CB 4	Names groups from his kindergarten	kindergarten	work together	Friends	People who look alike	People at the tram stop	People building a house	People at the tram stop	People building a house	People at the tram stop	People at the tram stop	People building a house	People who look alike	People building a house	People who look alike	Friends	Friends	Friends	People who look alike	People who look alike	Friends	People building a house	People at the tram stop
43	6	male	12	1342	CB 5	"Where there are a lot of children", then names groups from his kindergarten	collection of children	work together	Friends	People building a house	People who look alike		People building a house	People who look alike	People at the tram stop	People building a house	People building a house	People building a house	People building a house	People at the tram stop	People who look alike	Friends	Friends	People who look alike	People who look alike	Friends	People building a house
44	5	female	21	2143	CB 6	"Kindergarten"	kindergarten	work together	Friends	People who look alike			Friends	People building a house	People who look alike	People at the tram stop	People at the tram stop	People who look alike	People building a house	Friends	People building a house	Friends	People who look alike	People at the tram stop	People building a house	Friends	People who look alike
45	5	female	21	4321	CB 12	"Kindergarten group, nursery group"	kindergarten		Friends	People at the tram stop			Friends	Friends	People who look alike	People at the tram stop	People building a house	Friends	People building a house	People at the tram stop	People who look alike	People building a house		People who look alike	Friends	People at the tram stop
46	5	female	12	3412	CB 8		no answer	work together	People who look alike	People building a house			Friends	People who look alike	People who look alike	People at the tram stop	People building a house	Friends	People building a house	People at the tram stop		Friends		Friends	People who look alike	People building a house
47	5	female	21	2431	CB 12	"We have to get there because we play there"	other	work together	People who look alike	Friends	People at the tram stop	People building a house	Friends	People who look alike	Friends	People at the tram stop	Friends	Friends	Friends	People building a house	People who look alike	People who look alike	People building a house	People building a house	People who look alike	Friends	People building a house	People at the tram stop
48	5	female	12	3124	CB 9		no answer	are similar	People who look alike	Friends	People building a house		People building a house	People at the tram stop	People at the tram stop		People building a house	People who look alike	People building a house		People who look alike	Friends	People at the tram stop	People building a house	People who look alike	Friends	People at the tram stop	People building a house

## Sheet: Counterbalancing
Counterbalancing: "Best example of a group"
defines the order of the two examples in the second question.
1 - work together, 2- are similar
Counterbalancing: Order of pictures
defines the spatial arrangement of the 4 group pictures.
e.g., 1234 means that 1+2 are in the upper row, 3+4 in the lower row (left to right, respectively).
1= friends, 2= house builders, 3= look alike, 4=tram stop (see pictures)
Counterbalancing: Order of questions
	CB 1	CB 2	CB 3	CB 4	CB 5	CB 6	CB 7	CB 8	CB 9	CB 10	CB 11	CB 12
Liking	1	2	3	4	5	6	7	8	9	10	11	12
Joint_goals	2	12	1	8	3	9	6	5	7	11	10	4
Similarity	3	5	4	12	11	10	2	7	1	9	6	8
Low_permeability	4	6	8	10	9	12	1	11	3	7	5	2
Interdependence	5	7	9	3	2	4	11	10	6	8	12	1
Familiarity	6	11	2	9	7	1	10	12	8	3	4	5
Helping	7	4	5	1	8	2	12	3	11	6	9	10
No_continuance	8	1	10	5	6	11	4	9	2	12	7	3
Common_knowledge	9	3	11	6	10	5	8	2	12	4	1	7
Sharing	10	8	6	7	12	3	9	4	5	1	2	11
Loyalty	11	10	12	2	1	7	3	6	4	5	8	9
Shared_preferences	12	9	7	11	4	8	5	1	10	2	3	6
